# Supplementary material for: Performance Evaluation of Enhanced Oil Recovery by Host–Guest Interaction of β-Cyclodextrin Polymer/Hydrophobically Associative Polymer
Source: Molecules. 2024 Dec 30;30(1):109. doi: 10.3390/molecules30010109 (PMC11721016; doi:10.3390/molecules30010109)
Supplement: Supplementary file 1 [file molecules-30-00109-s001.zip]

Archive with 1 entries (1 files):
- molecules-3305168-supplementary.pdf
